# Supplementary material for: Quantitative proteomic analyses of CD4+ and CD8+ T cells reveal differentially expressed proteins in multiple sclerosis patients and healthy controls
Source: Clin Proteomics. 2019 May 8;16:19. doi: 10.1186/s12014-019-9241-5 (PMC6505067; doi:10.1186/s12014-019-9241-5)
Supplement: Supplementary file 1 — Additional file 1: Table S1. Proteins from CD4+ T cells differentially expressed in MS patients and healthy controls. The table displays proteins (n = 228) that are differentially expressed in CD4+ T cells from MS patients compared to healthy controls (p < 0.05). For each protein, accession number, protein identity, gene name, log2-fold change in samples from MS versus HC, median log-2 transformed protein abundances with standard variation (SD), the percentage of sequence coverage (% sequence coverage) and number of peptides (# peptides), is given. [file 12014_2019_9241_MOESM1_ESM.xlsx]

## Sheet: Supplementary table 1
Accession	Protein identity	Gene names	p-value	FC MS vs HC (log2)	Median intensity MS (log2)	MS SD	Median intensity HC (log2)	HC SD	% seq cov	# pep	AUC
Q5JSL3	Dedicator of cytokinesis protein 11	DOCK11	4.68552e-05	0.27405	22.7321	0.149684	22.458	0.113841	13	21	0.9833
Q03252	Lamin-B2	LMNB2	0.000202708	0.2023	26.234	0.103675	26.0316	0.1219	58.1	42	0.9417
Q14978	Nucleolar and coiled-body phosphoprotein 1	NOLC1	0.00030601	0.67815	21.4053	0.262366	20.7272	0.367875	16.2	9	0.9167
Q2M2I8;Q9NSY1	AP2-associated protein kinase 1	AAK1	0.000457173	0.22605	23.1178	0.114043	22.8918	0.128974	33	20	0.9167
Q13148	TAR DNA-binding protein 43	TARDBP	0.000642325	0.29	23.3943	0.128163	23.1043	0.147541	39.4	11	0.8917
P20963	T-cell surface glycoprotein CD3 zeta chain	CD247	0.000906914	0.19535	23.4827	0.096498	23.2874	0.181252	60.4	11	0.875
P49959	Double-strand break repair protein MRE11A	MRE11A	0.00140487	0.1957	21.4466	0.170741	21.2509	0.158805	21.6	11	0.8833
P06239	Tyrosine-protein kinase Lck	LCK	0.00159772	0.2009	24.642	0.124587	24.4411	0.131582	49.7	18	0.8458
Q9NR56;Q5VZF2;Q9NUK0	Muscleblind-like protein 1	MBNL1	0.00165133	0.3464	22.0867	0.198165	21.7403	0.243615	21.6	8	0.8667
P35573	Glycogen debranching enzyme;4-alpha-glucanotransferase;Amylo-alpha-1,6-glucosidase	AGL	0.00177027	0.32245	21.7934	0.299152	21.4709	0.188372	18.1	18	0.8667
P18085	ADP-ribosylation factor 4	ARF4	0.0019903	-0.29765	21.6712	0.173753	21.9688	0.144571	64.4	10	0.8583
O75131;Q96FN4;Q8IYJ1;Q9HCH3;Q9UBL6	Copine-3	CPNE3	0.00225479	0.1118	23.9288	0.0968189	23.817	0.0736257	46.7	19	0.8833
P27824	Calnexin	CANX	0.00233082	-0.2029	24.6288	0.093814	24.8317	0.138637	37.7	22	0.85
Q49A26	Putative oxidoreductase GLYR1	GLYR1	0.00244193	0.2299	22.8002	0.150883	22.5703	0.135488	40	14	0.8833
P12694	2-oxoisovalerate dehydrogenase subunit alpha, mitochondrial	BCKDHA	0.00251287	0.2997	20.58	0.141549	20.2803	0.162895	21.1	6	0.8854
P16615	Sarcoplasmic/endoplasmic reticulum calcium ATPase 2	ATP2A2	0.00257739	-0.34015	20.9115	0.246634	21.2517	0.395278	22.5	15	0.85
P31146;REV__Q02818	Coronin-1A	CORO1A	0.00266704	0.196	28.7781	0.0431102	28.582	0.145315	63.8	33	0.9083
P29401	Transketolase	TKT	0.00270899	0.18195	27.0961	0.163745	26.9141	0.0849733	68.9	38	0.8583
Q00610;P53675	Clathrin heavy chain 1	CLTC	0.00312004	-0.10695	26.3723	0.0585761	26.4793	0.0801859	58.7	80	0.825
P19971	Thymidine phosphorylase	TYMP	0.00331777	-0.6095	21.5177	0.635324	22.1273	0.527718	51	16	0.85
Q16401	26S proteasome non-ATPase regulatory subunit 5	PSMD5	0.00347809	0.12765	23.7053	0.0989107	23.5776	0.130939	58.9	21	0.8583
Q15084	Protein disulfide-isomerase A6	PDIA6	0.00354635	-0.3043	23.5948	0.257392	23.8991	0.171916	45.9	13	0.8583
P07237	Protein disulfide-isomerase	P4HB	0.00388834	-0.1857	25.1359	0.142661	25.3216	0.0915092	56.1	27	0.85
O43665	Regulator of G-protein signaling 10	RGS10	0.00392523	0.2594	23.5918	0.213004	23.3324	0.144645	60.1	12	0.85
P27986;O00459	Phosphatidylinositol 3-kinase regulatory subunit alpha	PIK3R1	0.00400788	0.2604	22.5609	0.178729	22.3006	0.217829	38.3	19	0.8333
Q9Y4L1	Hypoxia up-regulated protein 1	HYOU1	0.00402102	-0.1815	23.002	0.130578	23.1835	0.131558	31.8	20	0.825
O75306	NADH dehydrogenase [ubiquinone] iron-sulfur protein 2, mitochondrial	NDUFS2	0.00405658	0.13545	22.6738	0.0825942	22.5384	0.131562	34.8	12	0.8333
Q8WUX9	Charged multivesicular body protein 7	CHMP7	0.00411508	0.23275	21.9775	0.210916	21.7447	0.182909	37.1	13	0.8083
P07602	Prosaposin;Saposin-A;Saposin-B-Val;Saposin-B;Saposin-C;Saposin-D	PSAP	0.00436648	-0.19325	22.296	0.183359	22.4892	0.42157	12.6	6	0.9417
O00422	Histone deacetylase complex subunit SAP18	SAP18	0.00445176	0.37715	20.6193	0.18761	20.2421	0.349853	41.8	5	0.8667
Q9ULA0	Aspartyl aminopeptidase	DNPEP	0.00466406	0.3613	23.6397	0.172277	23.2784	0.187881	53.3	18	0.8167
O43681	ATPase ASNA1	ASNA1	0.00495354	-0.11665	22.2522	0.136721	22.3688	0.111287	50.6	10	0.8333
O75832	26S proteasome non-ATPase regulatory subunit 10	PSMD10	0.00496263	0.21305	21.312	0.245686	21.099	0.128367	40.3	6	0.8917
P30536	Translocator protein	TSPO	0.00496384	0.5376	22.4485	0.379851	21.9108	0.336998	23.1	3	0.8167
P24666	Low molecular weight phosphotyrosine protein phosphatase	ACP1	0.00501251	0.2241	22.8028	0.193729	22.5787	0.205427	72.2	8	0.8833
Q4G176	Acyl-CoA synthetase family member 3, mitochondrial	ACSF3	0.00512737	0.3234	20.8339	0.326585	20.5105	0.201155	19.3	7	0.8333
P35611	Alpha-adducin	ADD1	0.00520082	0.17245	23.941	0.122132	23.7686	0.206162	44.9	24	0.8083
P19525	Interferon-induced, double-stranded RNA-activated protein kinase	EIF2AK2	0.00521083	-0.54585	20.6562	0.47474	21.2021	0.406334	20.1	9	0.8667
O75791	GRB2-related adapter protein 2	GRAP2	0.00589043	0.1927	23.5833	0.0742144	23.3907	0.15601	43	13	0.8417
Q16666;Q6N021	Gamma-interferon-inducible protein 16	IFI16	0.00605111	-0.27745	24.5169	0.246742	24.7943	0.12775	43.4	31	0.8417
Q9HAV4	Exportin-5	XPO5	0.0064568	-0.402	18.4781	0.23884	18.8801	0.225463	5.1	4	0.8667
Q9NRY5	Protein FAM114A2	FAM114A2	0.00677884	0.4935	19.3331	0.234852	18.8396	0.343692	15.8	4	0.8571
P11177	Pyruvate dehydrogenase E1 component subunit beta, mitochondrial	PDHB	0.00683838	0.2322	24.0536	0.113785	23.8213	0.124679	52.9	13	0.8333
Q9NZZ3	Charged multivesicular body protein 5	CHMP5	0.00696157	-0.28845	20.3715	0.317953	20.6599	0.203106	40.6	6	0.8273
P53634	Dipeptidyl peptidase 1;Dipeptidyl peptidase 1 exclusion domain chain;Dipeptidyl peptidase 1 heavy chain;Dipeptidyl peptidase 1 light chain	CTSC	0.0069925	-0.36305	20.5409	0.547543	20.904	0.103588	19.9	7	0.8148
Q06546	GA-binding protein alpha chain	GABPA	0.0069962	0.2074	21.3763	0.198296	21.1689	0.207336	28	8	0.8
P21399	Cytoplasmic aconitate hydratase	ACO1	0.00805056	0.1699	21.4757	0.141532	21.3058	0.208752	20.4	11	0.8167
Q9H400	Lck-interacting transmembrane adapter 1	LIME1	0.00812546	0.25515	21.11	0.199969	20.8548	0.213068	46.1	7	0.8083
Q02750	Dual specificity mitogen-activated protein kinase kinase 1	MAP2K1	0.00822045	0.1771	23.2231	0.13291	23.046	0.134799	42.2	14	0.8
O94826	Mitochondrial import receptor subunit TOM70	TOMM70A	0.00823058	0.21725	22.3499	0.151863	22.1327	0.205019	34.5	13	0.8083
Q9UNS2	COP9 signalosome complex subunit 3	COPS3	0.00828277	0.14835	22.0819	0.101073	21.9335	0.151666	31	10	0.7917
O75475	PC4 and SFRS1-interacting protein	PSIP1	0.00844291	0.1899	24.8685	0.150405	24.6786	0.155163	45.5	21	0.8
P02776	Platelet factor 4;Platelet factor 4, short form	PF4	0.00853538	-1.5035	22.7718	1.22842	24.2753	1.48716	36.6	5	0.8333
Q5XKP0	Protein QIL1	QIL1	0.00855161	0.31595	19.9434	0.271807	19.6274	0.342863	62.7	3	0.8438
Q9UGI8	Testin	TES	0.00868823	0.14215	25.3342	0.0976447	25.1921	0.128525	72	31	0.8
Q86VP6;O75155	Cullin-associated NEDD8-dissociated protein 1	CAND1	0.00872377	0.11355	25.6508	0.103214	25.5373	0.0817566	48.9	46	0.8417
Q9C0K0	B-cell lymphoma/leukemia 11B	BCL11B	0.00889157	0.2434	21.9002	0.175046	21.6568	0.224952	12.8	8	0.7917
P13861;P31323	cAMP-dependent protein kinase type II-alpha regulatory subunit	PRKAR2A	0.00899263	0.13145	23.1446	0.125376	23.0131	0.0917339	62.1	20	0.8083
P07741	Adenine phosphoribosyltransferase	APRT	0.00899462	0.19165	25.8719	0.169902	25.6803	0.158235	91.1	17	0.8333
P23246	Splicing factor, proline- and glutamine-rich	SFPQ	0.00964798	0.12175	26.3951	0.149188	26.2733	0.0965674	47.9	31	0.825
P49903	Selenide, water dikinase 1	SEPHS1	0.00974675	0.2257	22.6718	0.151387	22.4461	0.15099	41.6	10	0.8333
P62995	Transformer-2 protein homolog beta	TRA2B	0.0097571	0.17515	23.9121	0.182322	23.7369	0.125038	30.9	8	0.8
Q86XP3	ATP-dependent RNA helicase DDX42	DDX42	0.00998537	0.1467	22.2344	0.202106	22.0877	0.124025	22.7	13	0.85
P62258	14-3-3 protein epsilon	YWHAE	0.0102354	-0.19025	25.0703	0.14815	25.2605	0.195343	74.1	21	0.8167
Q8IUI8	Cytokine receptor-like factor 3	CRLF3	0.0102456	0.1754	24.0953	0.163326	23.9199	0.126905	62.2	16	0.8333
O60216;Q9H4I0	Double-strand-break repair protein rad21 homolog	RAD21	0.0102765	0.16675	22.8721	0.0951376	22.7054	0.146278	48.7	19	0.775
P13010	X-ray repair cross-complementing protein 5	XRCC5	0.0111603	0.2196	27.0869	0.146798	26.8673	0.123063	71.2	48	0.8167
P35637	RNA-binding protein FUS	FUS	0.0112413	0.1275	24.1071	0.144149	23.9796	0.0963224	22.1	9	0.8083
Q15428	Splicing factor 3A subunit 2	SF3A2	0.0114978	0.30175	22.4839	0.254601	22.1822	0.281928	28.7	9	0.85
P37837	Transaldolase	TALDO1	0.0116832	0.26525	27.0077	0.163095	26.7425	0.193398	47.2	19	0.8
P62330	ADP-ribosylation factor 6	ARF6	0.0117975	-0.2551	22.2423	0.181171	22.4974	0.240916	60	6	0.7917
O94973	AAK1	AP2A2	0.0120799	0.40715	21.9197	0.187237	21.5125	0.312948	25	16	0.8167
P16150	Leukosialin	SPN	0.0126363	0.41995	22.849	0.314881	22.4291	0.238384	19.5	5	0.8
Q99459	Cell division cycle 5-like protein	CDC5L	0.0129531	0.139	22.7616	0.101164	22.6226	0.173862	29.9	16	0.7917
Q92499	ATP-dependent RNA helicase DDX1	DDX1	0.0129983	0.1164	24.6077	0.109589	24.4913	0.0971837	46.4	29	0.7667
Q9Y6K5	2-5-oligoadenylate synthase 3	OAS3	0.0130621	-0.58225	22.1316	0.611417	22.7139	0.400435	26.2	21	0.8
Q9HC38	Glyoxalase domain-containing protein 4	GLOD4	0.0130693	0.18855	25.2378	0.166768	25.0493	0.0843923	62.3	18	0.8333
P13598	Intercellular adhesion molecule 2	ICAM2	0.0132145	-0.33575	19.1842	0.36073	19.52	0.135322	14.9	3	0.8068
O96000	NADH dehydrogenase [ubiquinone] 1 beta subcomplex subunit 10	NDUFB10	0.0132659	0.2682	22.0799	0.260204	21.8117	0.172319	43	7	0.8167
Q9UHG3	Prenylcysteine oxidase 1	PCYOX1	0.0132709	0.1981	23.0556	0.171439	22.8575	0.15552	47.9	15	0.8083
O75400	Pre-mRNA-processing factor 40 homolog A	PRPF40A	0.0136038	0.14055	21.6995	0.165055	21.559	0.128365	12.1	11	0.825
P48059;Q7Z4I7	LIM and senescent cell antigen-like-containing domain protein 1	LIMS1	0.013613	-1.11835	21.2176	1.06748	22.3359	1.04857	45.8	13	0.8333
P31943	Heterogeneous nuclear ribonucleoprotein H;Heterogeneous nuclear ribonucleoprotein H, N-terminally processed	HNRNPH1	0.0140218	0.0825	26.4162	0.0985476	26.3338	0.0649231	54.3	18	0.7833
Q13435	Splicing factor 3B subunit 2	SF3B2	0.0140553	0.1578	24.465	0.123635	24.3072	0.110207	42.3	27	0.7833
P31939	Bifunctional purine biosynthesis protein PURH;Phosphoribosylaminoimidazolecarboxamide formyltransferase;IMP cyclohydrolase	ATIC	0.0144927	0.13635	25.4829	0.125875	25.3466	0.0747144	82.4	37	0.8083
Q93009	Ubiquitin carboxyl-terminal hydrolase 7	USP7	0.0147933	0.1813	23.5436	0.154947	23.3623	0.178958	38.8	31	0.7917
P0DOX5;P01857	Ig gamma-1 chain C region	IGHG1	0.0149811	-0.8553	21.1576	0.963243	22.0129	0.412751	28.3	9	0.8
P67936	Tropomyosin alpha-4 chain	TPM4	0.015875	-0.39585	26.255	0.502092	26.6508	0.339513	66.1	27	0.8083
Q53QZ3	Rho GTPase-activating protein 15	ARHGAP15	0.0160841	0.2283	21.9892	0.11442	21.7608	0.260668	28.8	10	0.8
P68363;A6NHL2;Q9H853	Tubulin alpha-1B chain	TUBA1B	0.0162068	-0.1925	26.005	0.215646	26.1974	0.219676	67.4	28	0.7417
P06127	T-cell surface glycoprotein CD5	CD5	0.0162483	0.1484	23.5369	0.155965	23.3884	0.162143	36.4	14	0.775
Q7Z2W4	Zinc finger CCCH-type antiviral protein 1	ZC3HAV1	0.0162526	0.1962	22.9669	0.170628	22.7707	0.20262	27.3	17	0.7917
Q93077;Q7L7L0;P04908	Histone H2A type 1-C;Histone H2A type 3;Histone H2A type 1-B/E	HIST1H2AC;HIST3H2A;HIST1H2AB	0.0164716	0.5318	24.2051	0.681013	23.6733	0.518287	35.4	7	0.8273
Q8NF50;Q96N67	Dedicator of cytokinesis protein 8	DOCK8	0.0168524	0.15055	24.3468	0.100959	24.1963	0.110252	27.3	44	0.7917
Q9H0W9	Ester hydrolase C11orf54	C11orf54	0.0169725	0.15225	21.6891	0.162746	21.5368	0.200997	43.2	8	0.7833
P78347	General transcription factor II-I	GTF2I	0.0175093	0.2015	23.6722	0.113894	23.4707	0.212149	26.9	19	0.7833
P29350	Tyrosine-protein phosphatase non-receptor type 6	PTPN6	0.0175963	0.1145	25.7356	0.0803315	25.6211	0.121412	63.9	30	0.7667
Q00341	Vigilin	HDLBP	0.0176534	-0.3557	22.0679	0.259749	22.4236	0.268468	5.3	5	0.8
Q9Y3C4	EKC/KEOPS complex subunit TPRKB	TPRKB	0.0178399	0.33545	20.8418	0.311955	20.5064	0.255599	56.6	7	0.8333
O14639	Actin-binding LIM protein 1	ABLIM1	0.017886	0.2748	21.9563	0.309123	21.6814	0.242865	26.1	14	0.7917
P08133	Annexin A6	ANXA6	0.0180044	0.1366	28.9975	0.15421	28.8608	0.165137	75.8	57	0.775
P51610	Host cell factor 1;HCF N-terminal chain 1;HCF N-terminal chain 2;HCF N-terminal chain 3;HCF N-terminal chain 4;HCF N-terminal chain 5;HCF N-terminal chain 6;HCF C-terminal chain 1;HCF C-terminal chain 2;HCF C-terminal chain 3;HCF C-terminal chain 4;HCF C-terminal chain 5;HCF C-terminal chain 6	HCFC1	0.0182327	0.18025	24.3395	0.12859	24.1593	0.171139	30.2	35	0.7417
P42704	Leucine-rich PPR motif-containing protein, mitochondrial	LRPPRC	0.0182798	0.15065	23.7702	0.147136	23.6195	0.152756	40.5	43	0.7917
Q9Y3P8	Signaling threshold-regulating transmembrane adapter 1	SIT1	0.0183778	0.1906	20.9018	0.30797	20.7112	0.354705	45.4	5	0.798
Q15631	Translin	TSN	0.0185761	0.1728	23.3367	0.226514	23.1639	0.135531	40.4	11	0.8083
P09960	Leukotriene A-4 hydrolase	LTA4H	0.0186545	0.12105	25.4207	0.121789	25.2996	0.125573	58.4	29	0.7583
P20591	Interferon-induced GTP-binding protein Mx1;Interferon-induced GTP-binding protein Mx1, N-terminally processed	MX1	0.0187902	-1.13345	22.7692	1.15025	23.9027	0.556994	62.8	33	0.7917
Q96I24	Far upstream element-binding protein 3	FUBP3	0.0189123	0.2288	21.5606	0.182125	21.3318	0.154082	24.7	9	0.8081
O75569	Interferon-inducible double-stranded RNA-dependent protein kinase activator A	PRKRA	0.0192599	0.1869	21.0339	0.281813	20.8471	0.14579	25.9	6	0.775
P36969	Phospholipid hydroperoxide glutathione peroxidase, mitochondrial	GPX4	0.0193347	0.24615	23.3715	0.220709	23.1254	0.160925	48.7	9	0.7833
P18206	Vinculin	VCL	0.0196849	-0.57615	25.0935	0.844361	25.6696	0.526923	64.2	60	0.8333
Q9UHD8	Septin-9	SEPT9	0.020434	0.09595	25.629	0.0955697	25.5331	0.119435	62.3	32	0.7583
Q96BW5	Phosphotriesterase-related protein	PTER	0.0204873	0.35515	21.2555	0.214918	20.9004	0.296734	24.4	6	0.8167
P23743	Diacylglycerol kinase alpha	DGKA	0.0217846	0.2145	25.499	0.165676	25.2845	0.152954	72.1	41	0.775
P01834;P0DOX7	Ig kappa chain C region	IGKC	0.0222494	-1.14705	20.7047	0.837986	21.8518	0.923995	79.4	5	0.7833
P02775	Platelet basic protein;Connective tissue-activating peptide III;TC-2;Connective tissue-activating peptide III(1-81);Beta-thromboglobulin;Neutrophil-activating peptide 2(74);Neutrophil-activating peptide 2(73);Neutrophil-activating peptide 2;TC-1;Neutrophil-activating peptide 2(1-66);Neutrophil-activating peptide 2(1-63)	PPBP	0.0223186	-1.4945	23.3725	1.19479	24.867	1.23096	38.3	5	0.8125
Q01130;Q9BRL6	Serine/arginine-rich splicing factor 2	SRSF2	0.0224441	0.18675	24.6711	0.184701	24.4843	0.194358	33.5	8	0.8083
O75427	Leucine-rich repeat and calponin homology domain-containing protein 4	LRCH4	0.0225099	0.1475	21.809	0.150058	21.6615	0.152563	32.8	11	0.8083
Q14204	Cytoplasmic dynein 1 heavy chain 1	DYNC1H1	0.0225206	0.07495	25.6555	0.120678	25.5806	0.0798517	36.3	126	0.775
Q5VT52	Regulation of nuclear pre-mRNA domain-containing protein 2	RPRD2	0.0228389	0.213	19.2959	0.151507	19.0829	0.218155	6.5	5	0.7677
P45974;REV__Q9UPY3;Q92995	Ubiquitin carboxyl-terminal hydrolase 5	USP5	0.0232361	0.14145	24.4598	0.116478	24.3184	0.141726	49.3	26	0.7667
P53396	ATP-citrate synthase	ACLY	0.0233498	-0.06155	23.2766	0.135684	23.3381	0.0853354	31.2	26	0.7917
Q9NQR4	Omega-amidase NIT2	NIT2	0.0234689	0.13445	21.9199	0.217225	21.7854	0.179307	55.8	9	0.775
P10155	60 kDa SS-A/Ro ribonucleoprotein	TROVE2	0.0237644	0.19565	23.147	0.1454	22.9513	0.152147	40.3	17	0.7667
P21333	Filamin-A	FLNA	0.0238245	-0.23365	28.7514	0.432584	28.9851	0.240215	71.6	137	0.8083
Q13813	Spectrin alpha chain, non-erythrocytic 1	SPTAN1	0.0240884	0.1912	27.612	0.176313	27.4207	0.155764	73	157	0.7667
P55769	NHP2-like protein 1;NHP2-like protein 1, N-terminally processed	NHP2L1	0.024303	0.1506	24.321	0.178806	24.1704	0.214405	46.9	6	0.7917
Q01469;A8MUU1	Fatty acid-binding protein, epidermal	FABP5	0.0243555	-0.5329	21.958	0.732454	22.4909	0.555022	76.3	11	0.825
Q969H8	Myeloid-derived growth factor	MYDGF	0.024473	-0.1266	21.5204	0.175411	21.647	0.165302	20.8	3	0.75
P38606	V-type proton ATPase catalytic subunit A	ATP6V1A	0.0244893	-0.2043	22.2542	0.0907366	22.4584	0.212281	37.6	16	0.7917
O94903	Proline synthase co-transcribed bacterial homolog protein	PROSC	0.0247925	0.27275	22.879	0.132209	22.6063	0.202264	37.8	8	0.8
Q9Y6M9	NADH dehydrogenase [ubiquinone] 1 beta subcomplex subunit 9	NDUFB9	0.0248558	0.18715	22.0845	0.150841	21.8974	0.147461	40.2	6	0.7667
Q9UBE0	SUMO-activating enzyme subunit 1;SUMO-activating enzyme subunit 1, N-terminally processed	SAE1	0.0248822	0.1902	23.818	0.175958	23.6279	0.210242	81.5	22	0.7833
Q86WV1	Src kinase-associated phosphoprotein 1	SKAP1	0.0252348	0.1393	22.8678	0.236477	22.7285	0.186445	37.6	9	0.7583
Q08211	ATP-dependent RNA helicase A	DHX9	0.0253913	0.10845	26.1375	0.109084	26.029	0.113642	55.3	52	0.7583
Q13263	Transcription intermediary factor 1-beta	TRIM28	0.025437	0.11435	25.2376	0.118321	25.1232	0.149758	63.6	31	0.7333
Q13011	Delta(3,5)-Delta(2,4)-dienoyl-CoA isomerase, mitochondrial	ECH1	0.0256069	0.2041	24.464	0.215244	24.2599	0.0822601	61	16	0.7833
P21291	Cysteine and glycine-rich protein 1	CSRP1	0.0264249	-0.2011	22.4161	0.369992	22.6172	0.166032	64.2	8	0.8
O00299;O15247;Q9NZA1	Chloride intracellular channel protein 1	CLIC1	0.0271103	-0.3206	25.853	0.212737	26.1737	0.257604	67.2	13	0.7583
Q00653	Nuclear factor NF-kappa-B p100 subunit;Nuclear factor NF-kappa-B p52 subunit	NFKB2	0.0275777	0.1944	21.979	0.184673	21.7845	0.219309	25.1	14	0.775
P50995	Annexin A11	ANXA11	0.0276233	0.15345	25.5544	0.0952377	25.401	0.135124	40.6	22	0.7917
Q00765	Receptor expression-enhancing protein 5	REEP5	0.0282854	-0.21015	21.3651	0.256495	21.5753	0.316644	20.1	5	0.7333
Q01082	Spectrin beta chain, non-erythrocytic 1	SPTBN1	0.0284697	0.08435	27.2445	0.140741	27.1602	0.158548	63.6	122	0.7667
P52566	Rho GDP-dissociation inhibitor 2	ARHGDIB	0.0285696	0.16175	28.3494	0.151969	28.1876	0.0929619	78.1	18	0.7917
P53041	Serine/threonine-protein phosphatase 5	PPP5C	0.0285859	0.2748	21.4393	0.148227	21.1645	0.295892	22.8	8	0.8417
P62140	Serine/threonine-protein phosphatase PP1-beta catalytic subunit	PPP1CB	0.0288542	0.1986	22.9066	0.125318	22.7081	0.218196	74.3	19	0.7333
P42167	Lamina-associated polypeptide 2, isoforms beta/gamma;Thymopoietin;Thymopentin	TMPO	0.0289226	0.13355	26.1193	0.138495	25.9857	0.133839	60.6	21	0.7833
P21953	2-oxoisovalerate dehydrogenase subunit beta, mitochondrial	BCKDHB	0.029689	0.2434	20.2585	0.296203	20.0151	0.255464	15.3	4	0.7955
P61158;Q9C0K3	Actin-related protein 3	ACTR3	0.0297009	0.0519	27.0409	0.0614382	26.989	0.0866905	76.6	25	0.7583
P07996;P35442	Thrombospondin-1	THBS1	0.0297987	-1.3544	23.745	1.24466	25.0994	1.88239	43.8	43	0.787
Q9NX40	OCIA domain-containing protein 1	OCIAD1	0.029949	0.3003	21.3308	0.204261	21.0305	0.265125	28.2	6	0.7667
Q8WUM0	Nuclear pore complex protein Nup133	NUP133	0.0301358	0.272	21.3392	0.260959	21.0672	0.195414	18.3	12	0.8148
Q92785	Zinc finger protein ubi-d4	DPF2	0.0301914	0.14255	20.8966	0.211488	20.754	0.23186	31.2	7	0.725
Q9P289	Serine/threonine-protein kinase 26	STK26	0.0303114	0.09345	23.0557	0.141739	22.9623	0.125999	44	14	0.7833
O43776	Asparagine--tRNA ligase, cytoplasmic	NARS	0.0307844	0.1369	23.5298	0.124332	23.3929	0.12943	39.2	17	0.7667
P42785	Lysosomal Pro-X carboxypeptidase	PRCP	0.0311479	-0.32615	19.5279	0.277914	19.8541	0.120768	13.9	5	0.7639
Q9Y6W5;Q9UPY6	Wiskott-Aldrich syndrome protein family member 2	WASF2	0.0312709	0.16725	21.6062	0.187012	21.4389	0.224638	16.1	5	0.75
O00182;Q6DKI2;Q3B8N2	Galectin-9;Galectin-9C;Galectin-9B	LGALS9;LGALS9C;LGALS9B	0.0316342	-0.31225	20.1617	0.516063	20.4739	0.372322	21.7	6	0.7727
Q5JSP0;Q7Z6J4;P98174	FYVE, RhoGEF and PH domain-containing protein 3	FGD3	0.0318109	0.25315	21.3909	0.268209	21.1377	0.282069	25.4	11	0.7917
P20073;Q5VT79;P13928	Annexin A7	ANXA7	0.0319406	0.16075	24.6591	0.0837376	24.4983	0.127316	36.5	18	0.775
P22314	Ubiquitin-like modifier-activating enzyme 1	UBA1	0.0319788	0.16075	27.1232	0.118636	26.9624	0.105319	62	47	0.775
P61981	14-3-3 protein gamma;14-3-3 protein gamma, N-terminally processed	YWHAG	0.032022	-0.0991	23.6655	0.160124	23.7646	0.167447	76.5	18	0.7583
P05161	Ubiquitin-like protein ISG15	ISG15	0.0325772	-0.67985	21.2053	1.06214	21.8852	0.794225	41.2	6	0.7417
O43488;Q8NHP1;O95154	Aflatoxin B1 aldehyde reductase member 2	AKR7A2	0.0328545	0.1849	23.0463	0.143474	22.8614	0.173659	35.9	10	0.7667
Q8NE71	ATP-binding cassette sub-family F member 1	ABCF1	0.0328559	0.1091	23.105	0.140864	22.9958	0.120556	37.9	20	0.7625
P09525	Annexin A4	ANXA4	0.0329011	-0.25805	22.1787	0.305463	22.4367	0.243103	47.6	13	0.8167
P62917	60S ribosomal protein L8	RPL8	0.0333317	0.1127	24.9934	0.203102	24.8807	0.187654	45.5	12	0.725
Q04826	HLA class I histocompatibility antigen, B-40 alpha chain	HLA-B	0.0335462	-1.0305	21.2382	0.728339	22.2687	0.844342	44.5	13	0.8095
P16219	Short-chain specific acyl-CoA dehydrogenase, mitochondrial	ACADS	0.0340859	0.4342	22.0054	0.295175	21.5712	0.292859	31.1	9	0.7667
P00505	Aspartate aminotransferase, mitochondrial	GOT2	0.0345289	0.2024	24.9732	0.160947	24.7708	0.133564	56.5	20	0.7583
P31942	Heterogeneous nuclear ribonucleoprotein H3	HNRNPH3	0.0348655	0.1323	24.1463	0.104607	24.014	0.15448	29.5	8	0.725
O75947	ATP synthase subunit d, mitochondrial	ATP5H	0.0349567	-0.15295	23.8846	0.148386	24.0375	0.173124	78.9	13	0.7583
Q13557	Calcium/calmodulin-dependent protein kinase type II subunit delta	CAMK2D	0.0351888	0.10905	22.569	0.144397	22.4599	0.206586	29.3	11	0.7833
P06241;P08631;P09769	Tyrosine-protein kinase Fyn	FYN	0.0353604	0.2805	20.5403	0.301541	20.2598	0.264099	25.1	9	0.7619
O43704	Sulfotransferase family cytosolic 1B member 1	SULT1B1	0.035541	0.4495	21.9108	0.2866	21.4613	0.427924	39.2	9	0.8167
Q8TAQ2;Q92922	SWI/SNF complex subunit SMARCC2	SMARCC2	0.0355435	0.12475	22.8707	0.111783	22.746	0.131004	18.9	17	0.7833
P62328	Thymosin beta-4;Hematopoietic system regulatory peptide	TMSB4X	0.0358593	-0.57675	23.3491	0.666085	23.9259	0.548008	81.8	7	0.75
Q9Y3Z3	Deoxynucleoside triphosphate triphosphohydrolase SAMHD1	SAMHD1	0.035964	0.14915	27.4916	0.116831	27.3424	0.0806521	69.6	41	0.7583
P16949	Stathmin	STMN1	0.036074	-0.36535	21.8946	0.364612	22.2599	0.276461	37.6	5	0.7583
O60551	Glycylpeptide N-tetradecanoyltransferase 2	NMT2	0.0368096	0.22825	22.036	0.208228	21.8077	0.150924	28.3	10	0.7583
P21266	Glutathione S-transferase Mu 3	GSTM3	0.0373325	0.5754	22.9947	0.493972	22.4194	0.364195	68.9	16	0.7583
O75663	TIP41-like protein	TIPRL	0.0375456	0.3517	19.9986	0.23202	19.6469	0.407158	32.4	5	0.7639
Q14011	Cold-inducible RNA-binding protein	CIRBP	0.0375732	-0.22205	21.9633	0.228738	22.1854	0.249187	38.4	5	0.725
P27487	Dipeptidyl peptidase 4;Dipeptidyl peptidase 4 membrane form;Dipeptidyl peptidase 4 soluble form	DPP4	0.0379238	0.20675	22.1167	0.19385	21.9099	0.119465	17.8	12	0.75
P61081	NEDD8-conjugating enzyme Ubc12	UBE2M	0.038056	0.1133	21.8826	0.123913	21.7694	0.189842	35.5	6	0.7833
P58107	Epiplakin	EPPK1	0.038674	0.5104	22.7203	0.586155	22.2098	0.532765	37.2	31	0.7583
P00488;P16452	Coagulation factor XIII A chain	F13A1	0.0391392	-1.59125	21.1944	1.47743	22.7856	1.361	38.1	23	0.7813
P30086	Phosphatidylethanolamine-binding protein 1;Hippocampal cholinergic neurostimulating peptide	PEBP1	0.0395675	0.14905	26.4093	0.318235	26.2603	0.15817	79.7	12	0.7333
P28070	Proteasome subunit beta type-4	PSMB4	0.0398036	0.14555	23.8007	0.136794	23.6551	0.143694	48.5	8	0.8
P06733	Alpha-enolase	ENO1	0.0400776	0.0811	28.8893	0.146302	28.8082	0.131318	79	37	0.75
Q9UQ80	Proliferation-associated protein 2G4	PA2G4	0.0403164	0.08705	25.2937	0.0933743	25.2066	0.0958487	64.5	23	0.7417
P30101	Protein disulfide-isomerase A3	PDIA3	0.040738	-0.20965	26.1934	0.126061	26.4031	0.140513	67.7	35	0.7667
P17480	Nucleolar transcription factor 1	UBTF	0.0409797	0.0869	23.8102	0.120996	23.7233	0.0900645	29.5	20	0.75
Q8WX92	Negative elongation factor B	NELFB	0.0416467	0.1867	19.3092	0.124282	19.1225	0.148337	7.9	3	0.75
P20700	Lamin-B1	LMNB1	0.0416975	0.1472	27.8961	0.121701	27.7489	0.156655	75.8	53	0.75
P04792	Heat shock protein beta-1	HSPB1	0.0421875	-0.5759	21.0244	0.937775	21.6003	0.544241	54.1	8	0.75
Q13418	Integrin-linked protein kinase	ILK	0.0422019	-0.54295	22.0193	1.04896	22.5622	0.91617	48.5	19	0.7685
Q15404	Ras suppressor protein 1	RSU1	0.0424582	-0.28605	21.697	0.766267	21.983	0.444221	53.8	11	0.7917
O96019	Actin-like protein 6A	ACTL6A	0.0424724	0.1056	22.7193	0.171405	22.6136	0.116902	41.3	10	0.6917
Q92841	Probable ATP-dependent RNA helicase DDX17	DDX17	0.0429985	0.06305	26.1202	0.122384	26.0572	0.159254	48.7	31	0.7417
Q6P2E9	Enhancer of mRNA-decapping protein 4	EDC4	0.0430766	0.1009	21.932	0.152397	21.8312	0.120375	19.8	16	0.7417
P30203	T-cell differentiation antigen CD6	CD6	0.043229	0.20995	22.7484	0.289423	22.5385	0.257716	29.3	12	0.7333
Q7Z6I6	Rho GTPase-activating protein 30	ARHGAP30	0.0432774	0.1801	21.9168	0.137631	21.7367	0.167519	17.7	12	0.75
Q96ME7	Zinc finger protein 512	ZNF512	0.0434266	0.22475	21.7707	0.164646	21.546	0.249159	26.6	10	0.7667
P27361;P31152;Q16659	Mitogen-activated protein kinase 3	MAPK3	0.0440093	0.22165	20.9855	0.0824796	20.7639	0.234011	31.1	9	0.7818
O00571;O15523;Q9NQI0	ATP-dependent RNA helicase DDX3X;ATP-dependent RNA helicase DDX3Y	DDX3X;DDX3Y	0.0444916	0.204	23.917	0.164858	23.713	0.116851	51.4	25	0.7667
P30876	DNA-directed RNA polymerase II subunit RPB2	POLR2B	0.044783	0.1483	22.1445	0.172407	21.9962	0.112316	22.7	17	0.75
Q9H299	SH3 domain-binding glutamic acid-rich-like protein 3	SH3BGRL3	0.0452068	-0.1759	24.9661	0.37134	25.142	0.399618	67.7	6	0.7417
P49411	Elongation factor Tu, mitochondrial	TUFM	0.0452752	0.07485	25.8126	0.0989066	25.7377	0.0958305	69	29	0.7417
Q9Y4W6;Q01484	AFG3-like protein 2	AFG3L2	0.0453881	0.1273	21.6159	0.167632	21.4886	0.295962	19.2	12	0.7333
P43250;P34947	G protein-coupled receptor kinase 6	GRK6	0.0455238	0.1484	22.2891	0.327257	22.1407	0.204655	26.4	10	0.7417
P31937	3-hydroxyisobutyrate dehydrogenase, mitochondrial	HIBADH	0.0469153	0.1292	21.4525	0.264898	21.3233	0.26014	28.3	7	0.7333
Q9Y295	Developmentally-regulated GTP-binding protein 1	DRG1	0.047017	0.135	22.1407	0.137373	22.0057	0.10846	32.4	10	0.7083
P07195;P07864;Q9BYZ2	L-lactate dehydrogenase B chain	LDHB	0.0470622	0.2825	28.8257	0.167502	28.5432	0.211635	60.5	23	0.725
P06396;REV__Q6TDU7	Gelsolin	GSN	0.0470735	-0.50745	23.1673	1.04765	23.6747	0.738673	45.5	26	0.7917
Q9UBS4	DnaJ homolog subfamily B member 11	DNAJB11	0.0470736	-0.27875	20.2419	0.175917	20.5206	0.251237	14.2	4	0.7417
Q8TEM1	Nuclear pore membrane glycoprotein 210	NUP210	0.047203	0.13955	23.9259	0.0823336	23.7863	0.170687	26.4	35	0.8
P16152	Carbonyl reductase [NADPH] 1	CBR1	0.0472829	0.3453	24.9245	0.212312	24.5791	0.666479	75.5	16	0.7833
P54136	Arginine--tRNA ligase, cytoplasmic	RARS	0.0473763	0.1242	23.2056	0.1335	23.0814	0.121244	45	24	0.7583
P40939	Trifunctional enzyme subunit alpha, mitochondrial;Long-chain enoyl-CoA hydratase;Long chain 3-hydroxyacyl-CoA dehydrogenase	HADHA	0.0474819	0.091	25.4042	0.163081	25.3132	0.11826	62.6	38	0.725
P22033	Methylmalonyl-CoA mutase, mitochondrial	MUT	0.0476898	0.2643	20.9669	0.345051	20.7026	0.225777	15.3	8	0.7417
P29218	Inositol monophosphatase 1	IMPA1	0.0479688	0.3859	23.3689	0.26825	22.983	0.33926	54.2	14	0.7417
P02671	Fibrinogen alpha chain;Fibrinopeptide A;Fibrinogen alpha chain	FGA	0.0484065	-1.9058	21.962	1.72134	23.8678	1.7688	33.9	22	0.7813
P08514	Integrin alpha-IIb;Integrin alpha-IIb heavy chain;Integrin alpha-IIb light chain, form 1;Integrin alpha-IIb light chain, form 2	ITGA2B	0.0484804	-1.8949	22.1041	1.68292	23.999	1.98313	40.3	33	0.7738
P55084	Trifunctional enzyme subunit beta, mitochondrial;3-ketoacyl-CoA thiolase	HADHB	0.0486165	0.0956	24.8818	0.15699	24.7861	0.155435	61.8	24	0.75
P24539	ATP synthase F(0) complex subunit B1, mitochondrial	ATP5F1	0.0488927	0.068	23.7502	0.0988615	23.6822	0.203985	56.6	14	0.7417
P25098	Beta-adrenergic receptor kinase 1	ADRBK1	0.0492601	0.24545	22.888	0.204439	22.6425	0.239648	37.6	19	0.7167
Q9NXG2	THUMP domain-containing protein 1	THUMPD1	0.0497255	0.1371	23.778	0.0670452	23.6409	0.176046	49.6	18	0.725
