# Supplementary material for: Quantitative proteomic analyses of CD4+ and CD8+ T cells reveal differentially expressed proteins in multiple sclerosis patients and healthy controls
Source: Clin Proteomics. 2019 May 8;16:19. doi: 10.1186/s12014-019-9241-5 (PMC6505067; doi:10.1186/s12014-019-9241-5)
Supplement: Supplementary file 2 — Additional file 2: Table S2. Proteins from CD8+ T cells differentially expressed in MS patients and healthy controls. The table displays proteins (n = 195) that are differentially expressed in CD8+ T cells from MS patients compared to healthy controls (p < 0.05). For each protein, accession number, protein identity, gene name, log2-fold change in samples from MS versus HC, median log-2 transformed protein abundances with standard variation (SD), the percentage of sequence coverage (% sequence coverage) and number of peptides (# peptides), is given. [file 12014_2019_9241_MOESM2_ESM.xlsx]

## Sheet: Supplementary table 2
Accession	Protein identity	Gene names	p-value	FC MS vs HC (log2)	Median intesity MS (log2)	MS SD	Median intensity HC (log2)	HC SD	% seq cov	# pep	AUC
P36915	Guanine nucleotide-binding protein-like 1	GNL1	0.000362925	0.3823	22.9373	0.132389	22.555	0.195482	22.6	9	0.8974
P57764	Gasdermin-D	GSDMD	0.000400287	-0.247	23.0081	0.099657	23.2551	0.139694	27.9	8	0.9145
Q15027	Arf-GAP with coiled-coil, ANK repeat and PH domain-containing protein 1	ACAP1	0.000817659	0.3588	25.3317	0.132589	24.9729	0.210573	44.7	22	0.8889
Q14240	Eukaryotic initiation factor 4A-II;Eukaryotic initiation factor 4A-II, N-terminally processed	EIF4A2	0.00167881	0.2287	25.7838	0.1338	25.5551	0.314076	75.4	23	0.9231
Q9GZP4	PITH domain-containing protein 1	PITHD1	0.00179061	0.1974	23.462	0.13746	23.2646	0.145091	47.9	8	0.9145
P10155	60 kDa SS-A/Ro ribonucleoprotein	TROVE2	0.00186454	0.1765	25.1124	0.0823366	24.9359	0.137867	37.4	16	0.8718
P14174	Macrophage migration inhibitory factor	MIF	0.00221723	0.3238	26.8304	0.216113	26.5066	0.281976	36.5	4	0.8803
Q96ST3	Paired amphipathic helix protein Sin3a	SIN3A	0.00239514	0.2302	23.1048	0.111107	22.8746	0.142275	14.2	13	0.8462
P06703	Protein S100-A6	S100A6	0.00244568	-0.7296	25.2256	0.626373	25.9552	0.612088	52.2	4	0.9038
P51452	Dual specificity protein phosphatase 3	DUSP3	0.0027063	-0.5138	21.1705	0.195648	21.6843	0.438197	29.2	4	0.875
O75431	Metaxin-2	MTX2	0.00292696	0.293	22.4515	0.212493	22.1585	0.114573	33.8	5	0.8205
Q8TBC4	NEDD8-activating enzyme E1 catalytic subunit	UBA3	0.00293728	0.1439	24.2434	0.102657	24.0995	0.128604	51.6	13	0.8547
P30405;Q6BAA4	Peptidyl-prolyl cis-trans isomerase F, mitochondrial	PPIF	0.0033135	-1.0344	21.7926	0.335334	22.827	0.635395	40.1	8	0.8426
P21953	2-oxoisovalerate dehydrogenase subunit beta, mitochondrial	BCKDHB	0.00365119	0.2586	21.8042	0.211614	21.5456	0.244507	15.3	4	0.8283
Q8TCD5	5(3)-deoxyribonucleotidase, cytosolic type	NT5C	0.00379131	0.3211	23.0302	0.142166	22.7091	0.45523	54.2	7	0.8632
P57737	Coronin-7	CORO7	0.00443126	0.147	26.1487	0.148005	26.0017	0.0887954	49.4	28	0.859
O94925	Glutaminase kidney isoform, mitochondrial	GLS	0.00470049	0.1506	24.998	0.101606	24.8474	0.139257	45	22	0.8462
Q3ZCW2	Galectin-related protein	LGALSL	0.00508935	-2.2604	21.2898	0.931088	23.5502	0.918566	61	8	0.8571
P63151;Q00005;Q9Y2T4	Serine/threonine-protein phosphatase 2A 55 kDa regulatory subunit B alpha isoform	PPP2R2A	0.0053186	0.243	23.6258	0.159832	23.3828	0.249761	48.1	12	0.8376
O94826	Mitochondrial import receptor subunit TOM70	TOMM70A	0.00547669	0.235	24.1578	0.0877978	23.9228	0.223104	32.1	13	0.8889
Q13586;Q9P246	Stromal interaction molecule 1	STIM1	0.00553326	-0.2404	24.2463	0.204175	24.4867	0.235449	32.7	16	0.8205
P13224	Platelet glycoprotein Ib beta chain	GP1BB	0.0057683	-1.9102	23.3745	0.849899	25.2847	1.00102	23.8	5	0.8241
O00186	Syntaxin-binding protein 3	STXBP3	0.00581176	0.193	22.1391	0.114048	21.9461	0.15529	10.5	5	0.8675
P20645	Cation-dependent mannose-6-phosphate receptor	M6PR	0.00611501	-0.1934	23.5152	0.228658	23.7086	0.176819	22	4	0.8376
Q96RQ3	Methylcrotonoyl-CoA carboxylase subunit alpha, mitochondrial	MCCC1	0.00763267	0.5028	22.8647	0.192776	22.3619	0.340808	16.4	7	0.8291
P78417	Glutathione S-transferase omega-1	GSTO1	0.00779476	-0.2279	25.7638	0.095619	25.9917	0.199871	59.3	14	0.7949
P24666	Low molecular weight phosphotyrosine protein phosphatase	ACP1	0.00839457	0.2207	24.5971	0.182859	24.3764	0.199239	72.2	8	0.8205
Q9H0R4	Haloacid dehalogenase-like hydrolase domain-containing protein 2	HDHD2	0.00861721	0.3523	23.7522	0.218875	23.3999	0.230083	67.2	8	0.8376
Q12913	Receptor-type tyrosine-protein phosphatase eta	PTPRJ	0.00880842	-0.62085	22.3353	0.308638	22.9562	0.441531	10.9	11	0.8269
P49327	Fatty acid synthase;[Acyl-carrier-protein] S-acetyltransferase;[Acyl-carrier-protein] S-malonyltransferase;3-oxoacyl-[acyl-carrier-protein] synthase;3-oxoacyl-[acyl-carrier-protein] reductase;3-hydroxyacyl-[acyl-carrier-protein] dehydratase;Enoyl-[acyl-carrier-protein] reductase;Oleoyl-[acyl-carrier-protein] hydrolase	FASN	0.00938434	-0.3675	22.9285	0.18085	23.296	0.404498	10.9	18	0.8034
P04275	von Willebrand factor;von Willebrand antigen 2	VWF	0.00982411	-1.3622	22.3302	1.21897	23.6924	1.05341	13	25	0.8384
P35573	Glycogen debranching enzyme;4-alpha-glucanotransferase;Amylo-alpha-1,6-glucosidase	AGL	0.0100658	0.4633	23.6102	0.264858	23.1469	0.295413	20.9	22	0.8034
Q8TDQ7	Glucosamine-6-phosphate isomerase 2	GNPDA2	0.0101641	0.2255	21.956	0.281456	21.7305	0.212807	59.8	10	0.8376
P16615	Sarcoplasmic/endoplasmic reticulum calcium ATPase 2	ATP2A2	0.0102477	-0.5051	23.3542	0.301706	23.8593	0.327079	28.7	21	0.812
Q709C8	Vacuolar protein sorting-associated protein 13C	VPS13C	0.0103385	0.1498	24.5083	0.111497	24.3585	0.235159	11.9	30	0.7949
Q13555;Q13554	Calcium/calmodulin-dependent protein kinase type II subunit gamma;Calcium/calmodulin-dependent protein kinase type II subunit beta	CAMK2G;CAMK2B	0.0104446	0.2908	22.9757	0.12761	22.6849	0.251433	24.6	10	0.8205
P12931;Q9H3Y6;P42685;P08581;Q04912	Proto-oncogene tyrosine-protein kinase Src	SRC	0.0108103	-1.20015	22.8527	0.73685	24.0528	0.666895	37.5	15	0.8148
Q15120	[Pyruvate dehydrogenase (acetyl-transferring)] kinase isozyme 3, mitochondrial	PDK3	0.0108289	0.24475	20.7149	0.287216	20.4702	0.265918	12.1	3	0.8148
P05556	Integrin beta-1	ITGB1	0.0108939	-0.4327	24.5472	0.416369	24.9799	0.377479	32.8	19	0.812
Q9P0J1	[Pyruvate dehydrogenase [acetyl-transferring]]-phosphatase 1, mitochondrial	PDP1	0.0111778	0.3474	22.5526	0.147455	22.2052	0.182834	16.9	7	0.8173
Q14839;Q8TDI0	Chromodomain-helicase-DNA-binding protein 4	CHD4	0.0114666	0.1936	24.8165	0.0874833	24.6229	0.129761	22.3	29	0.8376
P60174	Triosephosphate isomerase	TPI1	0.0121295	0.1466	29.9764	0.149115	29.8298	0.134705	71.7	17	0.7949
Q9NZK5	Adenosine deaminase CECR1	CECR1	0.0124333	-0.3106	22.157	0.215479	22.4676	0.423853	12.1	5	0.7949
Q96AG4	Leucine-rich repeat-containing protein 59	LRRC59	0.0125394	-0.5771	23.0686	0.403649	23.6457	0.46696	31.6	7	0.7949
P30085	UMP-CMP kinase	CMPK1	0.0125766	0.2605	24.8592	0.103266	24.5987	0.296401	61.7	10	0.7265
Q9Y3C4	EKC/KEOPS complex subunit TPRKB	TPRKB	0.0125769	0.2083	22.5342	0.11793	22.3259	0.404316	48.6	6	0.7436
Q8WWW0	Ras association domain-containing protein 5	RASSF5	0.0128565	0.2487	23.0621	0.109308	22.8134	0.224804	18.2	6	0.7778
P01137	Transforming growth factor beta-1;Latency-associated peptide	TGFB1	0.0129827	-0.87595	22.1131	0.449173	22.989	0.651952	29.5	7	0.8077
P14770	Platelet glycoprotein IX	GP9	0.013113	-1.25275	23.4742	0.73326	24.727	0.846086	30.5	5	0.8241
P40197	Platelet glycoprotein V	GP5	0.0134565	-1.8589	22.0409	0.942829	23.8998	1.06976	34.8	12	0.7963
P18206	Vinculin	VCL	0.0140694	-1.1859	27.6053	0.602275	28.7912	0.705674	63.2	63	0.7863
Q09161	Nuclear cap-binding protein subunit 1	NCBP1	0.0141136	0.1865	24.1549	0.137996	23.9684	0.226409	29.5	15	0.8248
Q15208;Q9Y2H1	Serine/threonine-protein kinase 38	STK38	0.0141606	-0.0873	24.2375	0.204091	24.3248	0.155345	40.2	12	0.7863
P05386	60S acidic ribosomal protein P1	RPLP1	0.0142561	0.2666	26.7743	0.167454	26.5077	0.173336	94.7	5	0.812
Q02083	N-acylethanolamine-hydrolyzing acid amidase;N-acylethanolamine-hydrolyzing acid amidase subunit alpha;N-acylethanolamine-hydrolyzing acid amidase subunit beta	NAAA	0.0142858	0.43565	23.692	0.408473	23.2563	0.495943	27.9	8	0.8704
O95831	Apoptosis-inducing factor 1, mitochondrial	AIFM1	0.0143574	0.1358	25.2002	0.0535796	25.0644	0.156303	47	20	0.8205
P50148;P29992;O95837	Guanine nucleotide-binding protein G(q) subunit alpha	GNAQ	0.0144648	-0.487	21.8137	0.483642	22.3007	0.518835	30.6	8	0.8182
O14828	Secretory carrier-associated membrane protein 3	SCAMP3	0.0145027	-0.2404	21.6884	0.16111	21.9288	0.192525	22.8	5	0.8034
O75348;O95670	V-type proton ATPase subunit G 1	ATP6V1G1	0.0150763	-0.1113	22.542	0.105739	22.6533	0.337893	55.9	5	0.8034
Q14766	Latent-transforming growth factor beta-binding protein 1	LTBP1	0.0152147	-1.6852	22.4262	0.99548	24.1114	1.20473	18.6	21	0.787
P67936;Q2TAC2	Tropomyosin alpha-4 chain	TPM4	0.0157543	-0.598	28.221	0.524577	28.819	0.463624	70.6	27	0.812
O00203	AP-3 complex subunit beta-1	AP3B1	0.0157873	-0.1574	22.7911	0.18538	22.9485	0.200278	13.4	10	0.8291
O14561	Acyl carrier protein, mitochondrial	NDUFAB1	0.0159582	0.2347	24.0257	0.238663	23.791	0.124167	21.2	4	0.8205
Q00653	Nuclear factor NF-kappa-B p100 subunit;Nuclear factor NF-kappa-B p52 subunit	NFKB2	0.0163222	0.322	22.3713	0.244899	22.0493	0.283656	15.8	9	0.8077
P35244	Replication protein A 14 kDa subunit	RPA3	0.0167814	0.2976	25.1607	0.168905	24.8631	0.389563	86.8	7	0.8034
O95379	Tumor necrosis factor alpha-induced protein 8	TNFAIP8	0.0168686	0.2251	23.9314	0.130503	23.7063	0.389723	40.4	5	0.8034
P30084	Enoyl-CoA hydratase, mitochondrial	ECHS1	0.0169159	0.1506	25.7818	0.131285	25.6312	0.174066	55.2	14	0.8034
P02794	Ferritin heavy chain;Ferritin heavy chain, N-terminally processed	FTH1	0.0171958	-0.2498	22.8207	0.245432	23.0705	0.263656	43.7	6	0.7863
Q9NY12	H/ACA ribonucleoprotein complex subunit 1	GAR1	0.0172802	0.2208	24.1329	0.180013	23.9121	0.218247	29	5	0.8034
P16109	P-selectin	SELP	0.0177208	-2.0401	21.8897	1.03363	23.9298	1.06785	29	14	0.8068
Q8TCJ2	Dolichyl-diphosphooligosaccharide--protein glycosyltransferase subunit STT3B	STT3B	0.0178391	-0.104	22.9686	0.110786	23.0726	0.222115	11.7	9	0.7863
P22061	Protein-L-isoaspartate(D-aspartate) O-methyltransferase	PCMT1	0.0179124	0.1154	25.6323	0.107949	25.5169	0.0729727	70.5	13	0.7778
Q13620	Cullin-4B	CUL4B	0.0180899	0.4453	22.3717	0.127424	21.9264	0.362359	14.5	11	0.735
O95782	AP-2 complex subunit alpha-1	AP2A1	0.0182631	0.1232	24.8589	0.126657	24.7357	0.170363	31.5	20	0.812
Q15050	Ribosome biogenesis regulatory protein homolog	RRS1	0.0183472	0.2463	21.5374	0.209501	21.2911	0.340641	13.2	4	0.7981
O14579	Coatomer subunit epsilon	COPE	0.0184746	0.1796	24.5588	0.108774	24.3792	0.128627	69.8	13	0.7521
P07741	Adenine phosphoribosyltransferase	APRT	0.0192914	0.2923	27.0989	0.198751	26.8066	0.213263	91.1	16	0.7778
Q9GZT8	NIF3-like protein 1	NIF3L1	0.0194341	0.3176	23.7532	0.246822	23.4356	0.21	32.9	9	0.7863
P57740	Nuclear pore complex protein Nup107	NUP107	0.0195214	0.31315	21.8048	0.273348	21.4916	0.206289	11.4	6	0.7963
Q92925;Q6STE5	SWI/SNF-related matrix-associated actin-dependent regulator of chromatin subfamily D member 2	SMARCD2	0.0195364	0.1677	22.4303	0.129602	22.2626	0.287041	22.6	7	0.8034
Q93008;O00507	Probable ubiquitin carboxyl-terminal hydrolase FAF-X	USP9X	0.0196991	-0.1314	23.5642	0.177491	23.6956	0.12674	10.2	20	0.7521
Q9UL18;Q9HCK5	Protein argonaute-1	AGO1	0.0197544	0.3064	22.1858	0.244488	21.8794	0.37287	12.6	6	0.7863
Q96HC4	PDZ and LIM domain protein 5	PDLIM5	0.0200132	-0.2611	22.0676	0.186838	22.3287	0.295836	12.9	6	0.7607
Q96RP9	Elongation factor G, mitochondrial	GFM1	0.0201629	0.288	22.2172	0.190212	21.9292	0.225184	13.2	7	0.8034
Q96F86	Enhancer of mRNA-decapping protein 3	EDC3	0.0202397	0.44525	20.209	0.344222	19.7638	0.416862	12.4	3	0.8214
P48735	Isocitrate dehydrogenase [NADP], mitochondrial	IDH2	0.0205343	-0.1758	27.6072	0.241183	27.783	0.181156	58.4	25	0.812
Q16881	Thioredoxin reductase 1, cytoplasmic	TXNRD1	0.0211864	0.1328	24.4661	0.116304	24.3333	0.251737	47.6	17	0.765
P21399	Cytoplasmic aconitate hydratase	ACO1	0.0215324	0.2132	23.5287	0.196263	23.3155	0.196111	22.6	12	0.7607
P51649	Succinate-semialdehyde dehydrogenase, mitochondrial	ALDH5A1	0.0216825	0.3187	22.7484	0.327054	22.4297	0.319486	32.1	8	0.7863
P21333	Filamin-A	FLNA	0.021801	-0.3239	31.3941	0.415825	31.718	0.347242	72.2	147	0.7692
P08134	Rho-related GTP-binding protein RhoC	RHOC	0.0225337	0.3601	23.3545	0.178714	22.9944	0.489918	65.8	10	0.8095
Q96EP5	DAZ-associated protein 1	DAZAP1	0.0228824	0.1357	25.2491	0.119909	25.1134	0.313374	34.9	9	0.7692
Q96G03	Phosphoglucomutase-2	PGM2	0.0229445	0.3098	27.1267	0.12313	26.8169	0.20834	55.7	34	0.7863
Q14344	Guanine nucleotide-binding protein subunit alpha-13	GNA13	0.0229935	-0.2219	24.0037	0.224406	24.2256	0.13647	46.9	15	0.7521
P13861;P31323	cAMP-dependent protein kinase type II-alpha regulatory subunit	PRKAR2A	0.0231028	0.1258	24.8394	0.0806836	24.7136	0.182372	55.7	17	0.7692
P30040	Endoplasmic reticulum resident protein 29	ERP29	0.023258	-0.0952	25.3865	0.109213	25.4817	0.256502	56.7	13	0.7607
P24557	Thromboxane-A synthase	TBXAS1	0.0233888	-1.5277	21.9815	0.888444	23.5092	0.74657	30	12	0.7593
P62937;Q9Y536;P0DN37;P0DN26;A0A0B4J2A2;A0A075B759;F5H284	Peptidyl-prolyl cis-trans isomerase A;Peptidyl-prolyl cis-trans isomerase A, N-terminally processed	PPIA	0.0238299	0.105	30.587	0.130448	30.482	0.108463	78.2	14	0.7692
Q14558	Phosphoribosyl pyrophosphate synthase-associated protein 1	PRPSAP1	0.0241454	0.14965	21.5513	0.195772	21.4016	0.214767	21.9	5	0.8462
Q92878	DNA repair protein RAD50	RAD50	0.0241553	0.1119	24.1493	0.0934474	24.0374	0.163321	16.8	18	0.7521
P62273	40S ribosomal protein S29	RPS29	0.0241922	0.2743	24.8374	0.245067	24.5631	0.657947	48.2	4	0.7863
P08240	Signal recognition particle receptor subunit alpha	SRPR	0.0243366	0.4725	22.4914	0.240433	22.0189	0.345832	20.1	9	0.7778
Q16778;P33778;P23527;P06899;Q6DRA6;Q6DN03	Histone H2B type 2-E;Histone H2B type 1-B;Histone H2B type 1-O;Histone H2B type 1-J	HIST2H2BE;HIST1H2BB;HIST1H2BO;HIST1H2BJ	0.0246426	0.4479	29.7284	0.184889	29.2805	0.485527	77	13	0.7949
P28838	Cytosol aminopeptidase	LAP3	0.0249336	-0.2118	24.7121	0.171279	24.9239	0.574285	59	21	0.7949
O95777	U6 snRNA-associated Sm-like protein LSm8	LSM8	0.025114	0.3116	23.7389	0.14649	23.4273	0.241386	82.3	5	0.735
Q6XQN6	Nicotinate phosphoribosyltransferase	NAPRT	0.0252584	-0.28125	22.7871	0.518272	23.0683	0.294379	38.3	11	0.7685
Q15283	Ras GTPase-activating protein 2	RASA2	0.0257987	0.2581	22.578	0.253994	22.3199	0.301197	14.5	9	0.8034
O95866	Protein G6b	G6B	0.0258235	-1.4023	21.6814	0.774272	23.0837	0.979686	23.7	5	0.8056
Q15907;P62491;P57735	Ras-related protein Rab-11B;Ras-related protein Rab-11A	RAB11B;RAB11A	0.0258974	-0.2343	26.1664	0.166987	26.4007	0.228095	57.8	12	0.7949
P08559;P29803	Pyruvate dehydrogenase E1 component subunit alpha, somatic form, mitochondrial	PDHA1	0.0261265	0.1605	25.2924	0.121691	25.1319	0.125536	59.7	20	0.7607
O75874	Isocitrate dehydrogenase [NADP] cytoplasmic	IDH1	0.0262206	-0.3508	23.6829	0.251984	24.0337	0.447144	52.4	17	0.812
P15121;C9JRZ8	Aldose reductase	AKR1B1	0.0263835	0.1758	26.7864	0.120497	26.6106	0.198655	69	16	0.7521
Q9NSE4	Isoleucine--tRNA ligase, mitochondrial	IARS2	0.0266079	0.1905	25.4423	0.107456	25.2518	0.259957	39.7	28	0.7179
Q8TC12	Retinol dehydrogenase 11	RDH11	0.0266588	-0.446	22.9236	0.219579	23.3696	0.299951	35.2	8	0.7436
P01009	Alpha-1-antitrypsin;Short peptide from AAT	SERPINA1	0.0271763	-0.4451	24.6722	0.468084	25.1173	0.52371	46.9	18	0.7692
Q9Y3A5	Ribosome maturation protein SBDS	SBDS	0.0272855	0.2567	23.7203	0.226993	23.4636	0.324513	46	9	0.7863
P38571	Lysosomal acid lipase/cholesteryl ester hydrolase	LIPA	0.027286	0.3006	23.6083	0.29755	23.3077	0.295051	14.5	4	0.7949
P24844	Myosin regulatory light polypeptide 9	MYL9	0.0275228	-1.6842	22.0447	1.16119	23.7289	1.1447	62.2	8	0.7778
Q2TAA2	Isoamyl acetate-hydrolyzing esterase 1 homolog	IAH1	0.0277031	0.1123	23.4129	0.139426	23.3006	0.227337	33.9	5	0.735
P09564	T-cell antigen CD7	CD7	0.0279691	0.3583	23.2782	0.197917	22.9199	0.352459	16.7	4	0.8241
Q8NFU3	Thiosulfate sulfurtransferase/rhodanese-like domain-containing protein 1	TSTD1	0.0283507	0.2584	24.3773	0.229148	24.1189	0.239958	74.8	7	0.7863
P10124	Serglycin	SRGN	0.0284444	-1.3575	21.263	0.556486	22.6205	0.988944	20.9	3	0.7857
P82650	28S ribosomal protein S22, mitochondrial	MRPS22	0.0289503	-0.2846	22.1287	0.173596	22.4133	0.227947	16.4	4	0.7607
P63279	SUMO-conjugating enzyme UBC9	UBE2I	0.0290862	0.095	26.0686	0.173152	25.9736	0.201049	81.6	11	0.7607
Q9Y224	UPF0568 protein C14orf166	C14orf166	0.0290976	0.1636	25.2937	0.137193	25.1301	0.330806	66.4	14	0.7265
P28070	Proteasome subunit beta type-4	PSMB4	0.0296983	0.1385	25.0103	0.118173	24.8718	0.150417	48.5	8	0.7949
Q9NZL9	Methionine adenosyltransferase 2 subunit beta	MAT2B	0.0298666	-0.2114	23.5679	0.160575	23.7793	0.231328	40.1	9	0.7863
P16401	Histone H1.5	HIST1H1B	0.0301022	-0.2767	28.2485	0.249576	28.5252	0.312387	37.2	15	0.7692
P53396	ATP-citrate synthase	ACLY	0.0301933	-0.1322	25.973	0.151001	26.1052	0.161582	43.4	36	0.7949
P62258	14-3-3 protein epsilon	YWHAE	0.0302028	-0.2464	26.5041	0.135182	26.7505	0.358596	74.1	22	0.735
Q9UIA9	Exportin-7	XPO7	0.0308288	0.1136	24.2113	0.0894882	24.0977	0.2341	19.8	15	0.7607
Q00688	Peptidyl-prolyl cis-trans isomerase FKBP3	FKBP3	0.0308433	0.2508	24.8914	0.132853	24.6406	0.212071	50	9	0.7949
O75439	Mitochondrial-processing peptidase subunit beta	PMPCB	0.0315243	0.2241	22.2158	0.217035	21.9917	0.278287	22.1	7	0.8333
Q9H008	Phospholysine phosphohistidine inorganic pyrophosphate phosphatase	LHPP	0.0316989	0.5398	23.5092	0.292246	22.9694	0.475476	40	6	0.735
Q9P016	Thymocyte nuclear protein 1	THYN1	0.0317148	0.0816	24.3745	0.284273	24.2929	0.304627	43.1	10	0.7436
P10412;P22492	Histone H1.4	HIST1H1E	0.0325975	-0.5233	26.1374	0.465005	26.6607	0.52128	39.7	19	0.7692
P19474	E3 ubiquitin-protein ligase TRIM21	TRIM21	0.0327102	-0.1243	22.7725	0.269199	22.8968	0.408404	30.5	11	0.735
Q08257	Quinone oxidoreductase	CRYZ	0.0331203	0.5238	25.8078	0.369776	25.284	0.351434	62.6	15	0.7949
O43813	LanC-like protein 1	LANCL1	0.0340413	0.208	24.2563	0.173829	24.0483	0.185991	37.1	9	0.7692
P27797	Calreticulin	CALR	0.0341856	-0.2191	27.7866	0.196044	28.0057	0.199317	71.2	20	0.7607
P17858;P08237	ATP-dependent 6-phosphofructokinase, liver type	PFKL	0.0344493	0.1263	25.9299	0.106612	25.8036	0.11326	48.7	24	0.7863
P53004	Biliverdin reductase A	BLVRA	0.0344698	-0.119	23.5904	0.210838	23.7094	0.279867	43.2	10	0.7607
Q9BSJ8	Extended synaptotagmin-1	ESYT1	0.0346838	0.1749	27.2565	0.0993537	27.0816	0.218043	51.7	38	0.7778
O75569	Interferon-inducible double-stranded RNA-dependent protein kinase activator A	PRKRA	0.0350032	0.2677	21.9123	0.154628	21.6446	0.238126	21.1	4	0.735
O14966;P57729	Ras-related protein Rab-7L1	RAB29	0.0361386	-0.2849	22.7186	0.378472	23.0035	0.390372	26.1	5	0.735
P10415	Apoptosis regulator Bcl-2	BCL2	0.0368869	0.5325	22.0731	0.401802	21.5406	0.503395	39.3	4	0.7576
Q96FJ2	Dynein light chain 2, cytoplasmic	DYNLL2	0.0370616	0.1864	25.6118	0.123291	25.4254	0.182725	57.3	4	0.7949
Q16836	Hydroxyacyl-coenzyme A dehydrogenase, mitochondrial	HADH	0.0370923	0.2363	25.5497	0.270748	25.3134	0.561812	69.7	13	0.7521
Q9Y3D6	Mitochondrial fission 1 protein	FIS1	0.0371505	0.2216	22.6732	0.194069	22.4516	0.315455	34.2	4	0.7692
Q9NPE3	H/ACA ribonucleoprotein complex subunit 3	NOP10	0.0377216	0.5442	21.5919	0.42002	21.0477	0.491911	45.3	2	0.7727
Q49A26	Putative oxidoreductase GLYR1	GLYR1	0.0382272	0.0996	24.4116	0.0653506	24.312	0.154974	37.6	13	0.6838
Q14165	Malectin	MLEC	0.0389039	-0.2586	23.3545	0.184793	23.6131	0.231351	42.8	9	0.7607
Q13526	Peptidyl-prolyl cis-trans isomerase NIMA-interacting 1	PIN1	0.0391487	-0.1318	22.7188	0.180527	22.8506	0.151501	42.3	4	0.7607
Q86UX7;Q9BQL6	Fermitin family homolog 3	FERMT3	0.0399821	-0.5337	28.0317	0.377211	28.5654	0.550962	70.6	39	0.7521
O95319	CUGBP Elav-like family member 2	CELF2	0.0401482	0.1349	24.6415	0.141867	24.5066	0.261803	24.8	12	0.7692
P37802;Q9UI15	Transgelin-2	TAGLN2	0.0403223	-0.318	28.2648	0.192625	28.5828	0.24915	89.4	18	0.7436
Q15428	Splicing factor 3A subunit 2	SF3A2	0.040698	0.1109	23.6883	0.176958	23.5774	0.316177	24.8	8	0.7607
Q03518	Antigen peptide transporter 1	TAP1	0.0407079	-0.3107	25.3603	0.219934	25.671	0.26596	35	17	0.7607
Q12905	Interleukin enhancer-binding factor 2	ILF2	0.0407161	0.1837	27.0315	0.147046	26.8478	0.139399	68.2	18	0.7692
P16671	Platelet glycoprotein 4	CD36	0.0407584	-1.6256	22.7376	1.00743	24.3632	0.913259	28.6	9	0.75
Q07021	Complement component 1 Q subcomponent-binding protein, mitochondrial	C1QBP	0.0417044	0.1544	25.7731	0.147491	25.6187	0.111463	31.6	5	0.7436
Q92769	Histone deacetylase 2	HDAC2	0.0418027	0.1973	22.8597	0.182082	22.6624	0.168335	31.1	11	0.7692
P51970	NADH dehydrogenase [ubiquinone] 1 alpha subcomplex subunit 8	NDUFA8	0.0418378	0.2009	23.5637	0.242172	23.3628	0.250148	48.3	6	0.7607
Q13564	NEDD8-activating enzyme E1 regulatory subunit	NAE1	0.0420911	0.0791	23.8998	0.11805	23.8207	0.154652	39	13	0.7436
Q9Y2X3	Nucleolar protein 58	NOP58	0.0421661	0.371	26.4224	0.205031	26.0514	0.219614	48.6	19	0.7521
P30086	Phosphatidylethanolamine-binding protein 1;Hippocampal cholinergic neurostimulating peptide	PEBP1	0.0427924	0.2565	27.6879	0.228421	27.4314	0.260805	79.7	11	0.7521
P0DOY3;P0DOY2;P0DOX8;P0CG04;P0CF74;B9A064;A0M8Q6	Ig lambda-1 chain C regions;Ig lambda-6 chain C region;Immunoglobulin lambda-like polypeptide 5;Ig lambda-7 chain C region	IGLC1;IGLC6;IGLL5;IGLC7	0.0432674	-0.18605	20.813	0.203166	20.9991	0.301352	28.3	2	0.75
P49593	Protein phosphatase 1F	PPM1F	0.0433002	0.2444	22.5443	0.152151	22.2999	0.550462	33.5	7	0.6581
O43148	mRNA cap guanine-N7 methyltransferase	RNMT	0.0433407	0.2253	21.8086	0.16695	21.5833	0.201882	10.9	4	0.7521
O14880	Microsomal glutathione S-transferase 3	MGST3	0.0435226	0.2504	23.7892	0.16747	23.5388	0.647943	34.2	5	0.6838
P35579;P35580;REV__Q08AF3;REV__Q9UKV3	Myosin-9	MYH9	0.0436098	-0.1675	31.7345	0.124143	31.902	0.16547	67.3	166	0.7436
P30536	Translocator protein	TSPO	0.0439822	0.2947	24.4412	0.320965	24.1465	0.509905	23.1	3	0.7692
Q15435	Protein phosphatase 1 regulatory subunit 7	PPP1R7	0.0440489	0.1192	25.0454	0.0942135	24.9262	0.102276	55.8	15	0.7607
Q9Y490;Q9Y4G6	Talin-1	TLN1	0.0440975	-0.6607	30.2309	0.442922	30.8916	0.58855	73.1	144	0.7521
O96008	Mitochondrial import receptor subunit TOM40 homolog	TOMM40	0.0441915	0.1043	23.328	0.0754285	23.2237	0.158442	34.3	8	0.7436
Q00577;Q9UJV8	Transcriptional activator protein Pur-alpha	PURA	0.0450497	0.1306	24.8917	0.0976201	24.7611	0.142856	51.6	11	0.7607
Q9P287	BRCA2 and CDKN1A-interacting protein	BCCIP	0.0451399	0.1718	22.5758	0.342453	22.404	0.329155	21	4	0.7265
P48643	T-complex protein 1 subunit epsilon	CCT5	0.0451927	0.1813	27.1554	0.119977	26.9741	0.19123	67.7	33	0.812
Q15084	Protein disulfide-isomerase A6	PDIA6	0.0452669	-0.3657	25.848	0.352936	26.2137	0.334956	48.4	13	0.7265
Q53GS9	U4/U6.U5 tri-snRNP-associated protein 2	USP39	0.0452814	0.1085	23.5089	0.069969	23.4004	0.150445	30.3	12	0.7436
P62837;P61077	Ubiquitin-conjugating enzyme E2 D2;Ubiquitin-conjugating enzyme E2 D3	UBE2D2;UBE2D3	0.0457442	0.2826	24.8291	0.260793	24.5465	0.36836	44.9	5	0.7863
O94874	E3 UFM1-protein ligase 1	UFL1	0.045804	0.0843	24.4506	0.107056	24.3663	0.158328	32.1	19	0.6923
P68104;Q5VTE0;Q05639	Elongation factor 1-alpha 1;Putative elongation factor 1-alpha-like 3	EEF1A1;EEF1A1P5	0.0460838	0.1465	30.5194	0.153602	30.3729	0.404435	63.6	21	0.7521
Q13418	Integrin-linked protein kinase	ILK	0.0461177	-1.1725	25.0733	0.632117	26.2458	0.895301	51.8	21	0.7521
Q9BQE3	Tubulin alpha-1C chain	TUBA1C	0.0470033	-0.534	22.1763	0.334181	22.7103	0.539066	78.4	28	0.7521
Q9NXG2	THUMP domain-containing protein 1	THUMPD1	0.0473921	0.1339	25.4175	0.0945503	25.2836	0.187198	65.4	19	0.735
P37840	Alpha-synuclein	SNCA	0.0474063	-0.7612	21.8846	0.525101	22.6458	0.730904	36.4	4	0.7922
Q05682;REV__Q96JN2	Caldesmon	CALD1	0.0474784	-1.4388	22.275	0.984888	23.7138	1.39825	23.5	14	0.75
P25774	Cathepsin S	CTSS	0.0476743	-0.2298	23.3744	0.238944	23.6042	0.393939	29.9	7	0.7692
P61225;P10114	Ras-related protein Rap-2b;Ras-related protein Rap-2a	RAP2B;RAP2A	0.0476877	-0.3066	23.5168	0.32058	23.8234	0.17887	57.9	8	0.7179
P62701;Q8TD47;P22090	40S ribosomal protein S4, X isoform	RPS4X	0.0481891	0.2475	27.3212	0.166626	27.0737	0.238847	57.8	19	0.7692
O00422	Histone deacetylase complex subunit SAP18	SAP18	0.0483474	0.2382	22.4948	0.21347	22.2566	0.244963	46.4	6	0.7436
O75027	ATP-binding cassette sub-family B member 7, mitochondrial	ABCB7	0.0487859	0.18085	20.2232	0.112721	20.0423	0.187925	3.6	2	0.8111
Q92905	COP9 signalosome complex subunit 5	COPS5	0.0490457	0.1133	23.2322	0.113416	23.1189	0.157169	41.6	9	0.7778
P24158	Myeloblastin	PRTN3	0.0490993	-0.55295	21.914	0.575021	22.467	0.849185	20.7	4	0.8068
